# Supplementary material for: A deep learning framework deploying segment anything to detect pan-cancer mitotic figures from haematoxylin and eosin-stained slides
Source: Commun Biol. 2024 Dec 19;7:1674. doi: 10.1038/s42003-024-07398-6 (PMC11659629; doi:10.1038/s42003-024-07398-6)
Supplement: Supplementary file 4 — Supplementary Data 1 [file 42003_2024_7398_MOESM4_ESM.xlsx]

## Sheet: Figure 3a
Tumour	Model	Split	F1 Score
Breast carcinoma	OMG-Net	1	0.859
Breast carcinoma	OMG-Net	2	0.852
Breast carcinoma	OMG-Net	3	0.849
Breast carcinoma	OMG-Net	4	0.829
Breast carcinoma	OMG-Net	5	0.815
Neuroendocrine tumour	OMG-Net	1	0.634
Neuroendocrine tumour	OMG-Net	2	0.633
Neuroendocrine tumour	OMG-Net	3	0.653
Neuroendocrine tumour	OMG-Net	4	0.601
Neuroendocrine tumour	OMG-Net	5	0.661
Melanoma	OMG-Net	1	0.821
Melanoma	OMG-Net	2	0.833
Melanoma	OMG-Net	3	0.857
Melanoma	OMG-Net	4	0.813
Melanoma	OMG-Net	5	0.842
Pan-cancer	OMG-Net	1	0.807
Pan-cancer	OMG-Net	2	0.808
Pan-cancer	OMG-Net	3	0.817
Pan-cancer	OMG-Net	4	0.785
Pan-cancer	OMG-Net	5	0.797

## Sheet: Figure 3b
Datasets	Cumulative Number of Mitotic Figures	Model	Split	F1 Score
MIDOG++	9470	OMG-Net	1	0.729
MIDOG++	9470	OMG-Net	2	0.742
MIDOG++	9470	OMG-Net	3	0.743
MIDOG++	9470	OMG-Net	4	0.737
MIDOG++	9470	OMG-Net	5	0.745
ICPR+TUPAC	12123	OMG-Net	1	0.75
ICPR+TUPAC	12123	OMG-Net	2	0.753
ICPR+TUPAC	12123	OMG-Net	3	0.745
ICPR+TUPAC	12123	OMG-Net	4	0.739
ICPR+TUPAC	12123	OMG-Net	5	0.734
CMC	26030	OMG-Net	1	0.758
CMC	26030	OMG-Net	2	0.762
CMC	26030	OMG-Net	3	0.752
CMC	26030	OMG-Net	4	0.749
CMC	26030	OMG-Net	5	0.769
CCMCT	66220	OMG-Net	1	0.77
CCMCT	66220	OMG-Net	2	0.784
CCMCT	66220	OMG-Net	3	0.788
CCMCT	66220	OMG-Net	4	0.793
CCMCT	66220	OMG-Net	5	0.79
STMF	74620	OMG-Net	1	0.801
STMF	74620	OMG-Net	2	0.808
STMF	74620	OMG-Net	3	0.794
STMF	74620	OMG-Net	4	0.815
STMF	74620	OMG-Net	5	0.799

## Sheet: Figure 4
Tumour	Model	Split	F1 Score
Breast carcinoma	RGB-M0	1	0.77
Breast carcinoma	RGB-M0	2	0.732
Breast carcinoma	RGB-M0	3	0.733
Breast carcinoma	RGB-M0	4	0.724
Breast carcinoma	RGB-M0	5	0.757
Breast carcinoma	RGB-M0	6	0.703
Breast carcinoma	RGB-M0	7	0.772
Breast carcinoma	RGB-M0	8	0.729
Breast carcinoma	RGB-M0	9	0.747
Breast carcinoma	RGB-M0	10	0.738
Breast carcinoma	RGB-M1	1	0.795
Breast carcinoma	RGB-M1	2	0.735
Breast carcinoma	RGB-M1	3	0.765
Breast carcinoma	RGB-M1	4	0.763
Breast carcinoma	RGB-M1	5	0.789
Breast carcinoma	RGB-M1	6	0.751
Breast carcinoma	RGB-M1	7	0.767
Breast carcinoma	RGB-M1	8	0.755
Breast carcinoma	RGB-M1	9	0.771
Breast carcinoma	RGB-M1	10	0.78
Breast carcinoma	RGB	1	0.697
Breast carcinoma	RGB	2	0.733
Breast carcinoma	RGB	3	0.729
Breast carcinoma	RGB	4	0.723
Breast carcinoma	RGB	5	0.729
Breast carcinoma	RGB	6	0.704
Breast carcinoma	RGB	7	0.713
Breast carcinoma	RGB	8	0.7
Breast carcinoma	RGB	9	0.711
Breast carcinoma	RGB	10	0.723
Neuroendocrine tumour	RGB-M0	1	0.52
Neuroendocrine tumour	RGB-M0	2	0.527
Neuroendocrine tumour	RGB-M0	3	0.52
Neuroendocrine tumour	RGB-M0	4	0.517
Neuroendocrine tumour	RGB-M0	5	0.521
Neuroendocrine tumour	RGB-M0	6	0.536
Neuroendocrine tumour	RGB-M0	7	0.51
Neuroendocrine tumour	RGB-M0	8	0.541
Neuroendocrine tumour	RGB-M0	9	0.574
Neuroendocrine tumour	RGB-M0	10	0.553
Neuroendocrine tumour	RGB-M1	1	0.569
Neuroendocrine tumour	RGB-M1	2	0.556
Neuroendocrine tumour	RGB-M1	3	0.559
Neuroendocrine tumour	RGB-M1	4	0.602
Neuroendocrine tumour	RGB-M1	5	0.573
Neuroendocrine tumour	RGB-M1	6	0.561
Neuroendocrine tumour	RGB-M1	7	0.575
Neuroendocrine tumour	RGB-M1	8	0.61
Neuroendocrine tumour	RGB-M1	9	0.574
Neuroendocrine tumour	RGB-M1	10	0.583
Neuroendocrine tumour	RGB	1	0.56
Neuroendocrine tumour	RGB	2	0.547
Neuroendocrine tumour	RGB	3	0.531
Neuroendocrine tumour	RGB	4	0.547
Neuroendocrine tumour	RGB	5	0.55
Neuroendocrine tumour	RGB	6	0.566
Neuroendocrine tumour	RGB	7	0.571
Neuroendocrine tumour	RGB	8	0.573
Neuroendocrine tumour	RGB	9	0.56
Neuroendocrine tumour	RGB	10	0.572
Melanoma	RGB-M0	1	0.804
Melanoma	RGB-M0	2	0.825
Melanoma	RGB-M0	3	0.817
Melanoma	RGB-M0	4	0.809
Melanoma	RGB-M0	5	0.817
Melanoma	RGB-M0	6	0.811
Melanoma	RGB-M0	7	0.823
Melanoma	RGB-M0	8	0.827
Melanoma	RGB-M0	9	0.834
Melanoma	RGB-M0	10	0.798
Melanoma	RGB-M1	1	0.812
Melanoma	RGB-M1	2	0.821
Melanoma	RGB-M1	3	0.828
Melanoma	RGB-M1	4	0.835
Melanoma	RGB-M1	5	0.829
Melanoma	RGB-M1	6	0.806
Melanoma	RGB-M1	7	0.823
Melanoma	RGB-M1	8	0.834
Melanoma	RGB-M1	9	0.828
Melanoma	RGB-M1	10	0.834
Melanoma	RGB	1	0.788
Melanoma	RGB	2	0.788
Melanoma	RGB	3	0.796
Melanoma	RGB	4	0.8
Melanoma	RGB	5	0.796
Melanoma	RGB	6	0.794
Melanoma	RGB	7	0.779
Melanoma	RGB	8	0.8
Melanoma	RGB	9	0.794
Melanoma	RGB	10	0.815

## Sheet: Figure 5
Tumour	Dataset	Split	F1 Score
Breast carcinoma	Human	1	0.798
Breast carcinoma	Human	2	0.76
Breast carcinoma	Human	3	0.761
Breast carcinoma	Human	4	0.752
Breast carcinoma	Human	5	0.785
Breast carcinoma	Human + Canine	1	0.859
Breast carcinoma	Human + Canine	2	0.852
Breast carcinoma	Human + Canine	3	0.849
Breast carcinoma	Human + Canine	4	0.829
Breast carcinoma	Human + Canine	5	0.815
Neuroendocrine tumour	Human	1	0.531
Neuroendocrine tumour	Human	2	0.603
Neuroendocrine tumour	Human	3	0.558
Neuroendocrine tumour	Human	4	0.578
Neuroendocrine tumour	Human	5	0.568
Neuroendocrine tumour	Human + Canine	1	0.634
Neuroendocrine tumour	Human + Canine	2	0.633
Neuroendocrine tumour	Human + Canine	3	0.653
Neuroendocrine tumour	Human + Canine	4	0.601
Neuroendocrine tumour	Human + Canine	5	0.661
Melanoma	Human	1	0.841
Melanoma	Human	2	0.805
Melanoma	Human	3	0.823
Melanoma	Human	4	0.822
Melanoma	Human	5	0.837
Melanoma	Human + Canine	1	0.821
Melanoma	Human + Canine	2	0.833
Melanoma	Human + Canine	3	0.857
Melanoma	Human + Canine	4	0.813
Melanoma	Human + Canine	5	0.842

## Sheet: Figure 6
Tumour	Model	Split	Precision	Recall	F1 Score
Breast carcinoma	SAM-Aug	1	0.831	0.888	0.859
Breast carcinoma	SAM-Aug	2	0.824	0.882	0.852
Breast carcinoma	SAM-Aug	3	0.819	0.882	0.849
Breast carcinoma	SAM-Aug	4	0.802	0.858	0.829
Breast carcinoma	SAM-Aug	5	0.786	0.847	0.815
Breast carcinoma	Original	1	0.687	0.896	0.778
Breast carcinoma	Original	2	0.643	0.874	0.741
Breast carcinoma	Original	3	0.644	0.875	0.742
Breast carcinoma	Original	4	0.634	0.869	0.733
Breast carcinoma	Original	5	0.672	0.889	0.765
Neuroendocrine tumour	SAM-Aug	1	0.602	0.67	0.634
Neuroendocrine tumour	SAM-Aug	2	0.615	0.652	0.633
Neuroendocrine tumour	SAM-Aug	3	0.609	0.704	0.653
Neuroendocrine tumour	SAM-Aug	4	0.593	0.609	0.601
Neuroendocrine tumour	SAM-Aug	5	0.63	0.696	0.661
Neuroendocrine tumour	Original	1	0.474	0.664	0.553
Neuroendocrine tumour	Original	2	0.514	0.713	0.597
Neuroendocrine tumour	Original	3	0.489	0.683	0.57
Neuroendocrine tumour	Original	4	0.5	0.696	0.582
Neuroendocrine tumour	Original	5	0.495	0.689	0.576
Melanoma	SAM-Aug	1	0.893	0.759	0.821
Melanoma	SAM-Aug	2	0.829	0.836	0.832
Melanoma	SAM-Aug	3	0.869	0.845	0.857
Melanoma	SAM-Aug	4	0.807	0.818	0.812
Melanoma	SAM-Aug	5	0.835	0.85	0.842
Melanoma	Original	1	0.753	0.838	0.793
Melanoma	Original	2	0.7	0.802	0.748
Melanoma	Original	3	0.726	0.82	0.77
Melanoma	Original	4	0.725	0.819	0.769
Melanoma	Original	5	0.748	0.834	0.789
